# Supplementary material for: ﻿The genus Erhaia (Gastropoda, Truncatelloidea, Amnicolidae), with a new species from Bhutan
Source: Zookeys. 2022 Feb 2;1085:1–9. doi: 10.3897/zookeys.1085.77900 (PMC8828588; doi:10.3897/zookeys.1085.77900)
Supplement: XML Treatment for Erhaia [file zookeys.1085.77900-treatment1.xml]

<!DOCTYPE tp:taxon-treatment
  PUBLIC "-//TaxonX//DTD Taxonomic Treatment Publishing DTD v0 20100105//EN" "tax-treatment-NSO.dtd">
<tp:taxon-treatment xmlns:tp="http://www.plazi.org/taxpub"><tp:treatment-meta><kwd-group><label>Taxon classification</label><kwd>
                <named-content content-type="kingdom">Animalia</named-content>
              </kwd><kwd>
                <named-content content-type="order">Littorinimorpha</named-content>
              </kwd><kwd>
                <named-content content-type="family">Amnicolidae</named-content>
              </kwd></kwd-group><mixed-citation publication-type="journal"><person-group><name><surname>Gittenberger</surname><given-names>Edmund</given-names></name><name><surname>Gyeltshen</surname><given-names>Choki</given-names></name><name><surname>Stelbrink</surname><given-names>Björn</given-names></name></person-group><article-title>﻿The genus <italic><tp:taxon-name><tp:taxon-name-part taxon-name-part-type="genus" reg="Erhaia">Erhaia</tp:taxon-name-part></tp:taxon-name></italic> (<tp:taxon-name><tp:taxon-name-part taxon-name-part-type="class">Gastropoda</tp:taxon-name-part></tp:taxon-name>, <tp:taxon-name><tp:taxon-name-part taxon-name-part-type="superfamily">Truncatelloidea</tp:taxon-name-part></tp:taxon-name>, <tp:taxon-name><tp:taxon-name-part taxon-name-part-type="family">Amnicolidae</tp:taxon-name-part></tp:taxon-name>), with a new species from Bhutan</article-title><source>Zookeys</source><day>02</day><month>02</month><year>2022</year><volume>1085</volume><fpage>1</fpage><lpage>9</lpage><pub-id pub-id-type="doi">10.3897/zookeys.1085.77900</pub-id></mixed-citation></tp:treatment-meta><tp:nomenclature><label>﻿Genus</label><tp:taxon-name>
              <tp:taxon-name-part taxon-name-part-type="genus" reg="Erhaia">Erhaia</tp:taxon-name-part>
            </tp:taxon-name><tp:taxon-authority>Davis &amp; Kuo in Davis et al., 1985</tp:taxon-authority></tp:nomenclature><tp:treatment-sec sec-type="type species" id="SECID0EFSAE"><title>Type species by original designation.</title><p><italic><tp:taxon-name><tp:taxon-name-part taxon-name-part-type="genus" reg="Erhaia">Erhaia</tp:taxon-name-part><tp:taxon-name-part taxon-name-part-type="species" reg="daliensis">daliensis</tp:taxon-name-part></tp:taxon-name></italic> Davis &amp; Kuo in <xref ref-type="bibr" rid="B5">Davis et al., 1985</xref>.</p></tp:treatment-sec><tp:treatment-sec sec-type="Synonym" id="SECID0E1SAE"><title>Synonym.</title><p><italic><tp:taxon-name><tp:taxon-name-part taxon-name-part-type="genus" reg="Pseudobythinella">Pseudobythinella</tp:taxon-name-part></tp:taxon-name></italic> Liu &amp; Zhang, 1979. Not Melville, 1956. Type species by original designation: <italic><tp:taxon-name><tp:taxon-name-part taxon-name-part-type="genus" reg="Pseudobythinella">Pseudobythinella</tp:taxon-name-part><tp:taxon-name-part taxon-name-part-type="species" reg="jianouensis">jianouensis</tp:taxon-name-part></tp:taxon-name></italic> Liu &amp; Zhang, 1979.</p></tp:treatment-sec><tp:treatment-sec sec-type="description" id="SECID0ESTAE"><title>Description.</title><p>Shell ovoid to elongate ovoid or conical, smooth or with spiral microsculpture on the proto- and/or teleoconch. Apex conspicuously and more or less obliquely flattened. Aperture varying from ovoid-elliptical to circular; its palatal side curved and gradually passing into the basal side. Peristome continuous, attached at the parietal side or more or less protruding. Umbilicus minute or closed. Parietal part of the aperture smooth or with a lamella; columella smooth or with 2 spiral lamellae.</p></tp:treatment-sec><tp:treatment-sec sec-type="notes" id="SECID0EXTAE"><title>Notes.</title><p>Molecular data, which are available for only a limited number of the amnicolid species, are inconclusive regarding the status of <italic><tp:taxon-name><tp:taxon-name-part taxon-name-part-type="genus" reg="Erhaia">Erhaia</tp:taxon-name-part></tp:taxon-name></italic> versus <italic><tp:taxon-name><tp:taxon-name-part taxon-name-part-type="genus" reg="Akiyoshia">Akiyoshia</tp:taxon-name-part></tp:taxon-name></italic> Kuroda &amp; Habe, 1954 <tp:taxon-name><tp:taxon-name-part taxon-name-part-type="class">Gastropoda</tp:taxon-name-part></tp:taxon-name>, <tp:taxon-name><tp:taxon-name-part taxon-name-part-type="superfamily">Truncatelloidea</tp:taxon-name-part></tp:taxon-name>, <tp:taxon-name><tp:taxon-name-part taxon-name-part-type="family">Amnicolidae</tp:taxon-name-part></tp:taxon-name>) (see also the more comprehensive phylogenetic reconstruction in <xref ref-type="bibr" rid="B8">Gittenberger et al. 2020</xref>). No DNA data are known for the type species of these nominal taxa, i.e., <italic><tp:taxon-name><tp:taxon-name-part taxon-name-part-type="genus" reg="Erhaia">E.</tp:taxon-name-part><tp:taxon-name-part taxon-name-part-type="species" reg="daliensis">daliensis</tp:taxon-name-part></tp:taxon-name></italic> Davis &amp; Kuo, 1985 and <italic><tp:taxon-name><tp:taxon-name-part taxon-name-part-type="genus" reg="Akiyoshia">A.</tp:taxon-name-part><tp:taxon-name-part taxon-name-part-type="species" reg="uenoi">uenoi</tp:taxon-name-part></tp:taxon-name></italic> Kuroda &amp; Habe, 1954. Furthermore, the species that are generally called <italic><tp:taxon-name><tp:taxon-name-part taxon-name-part-type="genus" reg="Erhaia">Erhaia</tp:taxon-name-part><tp:taxon-name-part taxon-name-part-type="species" reg="jianouensis">jianouensis</tp:taxon-name-part></tp:taxon-name></italic> (Liu &amp; Zhang, 1979) and <italic><tp:taxon-name><tp:taxon-name-part taxon-name-part-type="genus" reg="Akiyoshia">Akiyoshia</tp:taxon-name-part><tp:taxon-name-part taxon-name-part-type="species" reg="kobayashii">kobayashii</tp:taxon-name-part></tp:taxon-name></italic> Kuroda &amp; Habe, 1958 are sister species (Fig. <xref ref-type="fig" rid="F5">7</xref>) that should be congeneric by definition. At present, their ranges in China and Japan, respectively, have been decisive for the generic classification. Pending additional data that can help solve this problem convincingly, we opted to still use the current, contradictory nomenclature (see also notes under <italic><tp:taxon-name><tp:taxon-name-part taxon-name-part-type="genus" reg="Erhaia">E.</tp:taxon-name-part><tp:taxon-name-part taxon-name-part-type="species" reg="norbui">norbui</tp:taxon-name-part></tp:taxon-name></italic> sp. nov.).</p></tp:treatment-sec><tp:treatment-sec sec-type="distribution" id="SECID0EZWAE"><title>Distribution.</title><p>The genus <italic><tp:taxon-name><tp:taxon-name-part taxon-name-part-type="genus" reg="Erhaia">Erhaia</tp:taxon-name-part></tp:taxon-name></italic> was initially reported from a wide range in southern China, where it has been recorded with various species from the provinces of Yunnan, Sichuan, Guangxi, Hubei, Hunan, and Fujian (<xref ref-type="bibr" rid="B5">Davis et al. 1985</xref>; <xref ref-type="bibr" rid="B3">Davis and Kang 1995</xref>; <xref ref-type="bibr" rid="B4">Davis and Rao 1997</xref>; <xref ref-type="bibr" rid="B24">Wilke et al. 2000</xref>, <xref ref-type="bibr" rid="B26">2001</xref>; <xref ref-type="bibr" rid="B16">Liu et al. 2014</xref>). Regarding its occurrence in Japan, see foregoing notes. One species was described from northern India (<xref ref-type="bibr" rid="B4">Davis and Rao 1997</xref>), three additional species were described from Nepal (<xref ref-type="bibr" rid="B21">Nesemann et al. 2007</xref>), and, most recently, three species were described from Bhutan (<xref ref-type="bibr" rid="B7">Gittenberger et al. 2017</xref>, <xref ref-type="bibr" rid="B8">2020</xref>). Here, we describe a fourth species from Bhutan and present, for the first time, a map of all known records of the genus (see Fig. <xref ref-type="fig" rid="F1">1</xref> and Table <xref ref-type="table" rid="T1">1</xref>). As usual, it is unknown where snails may have been looked for in vain and thus our distribution maps (Figs <xref ref-type="fig" rid="F1">1</xref>, <xref ref-type="fig" rid="F4">6</xref>) may represent human sampling activity rather than the real range of <italic><tp:taxon-name><tp:taxon-name-part taxon-name-part-type="genus" reg="Erhaia">Erhaia</tp:taxon-name-part></tp:taxon-name></italic>. Contrary to <xref ref-type="bibr" rid="B8">Gittenberger et al. (2020)</xref>, in the absence of DNA data, we refer to <italic><tp:taxon-name><tp:taxon-name-part taxon-name-part-type="genus" reg="Erhaia">E.</tp:taxon-name-part><tp:taxon-name-part taxon-name-part-type="species" reg="chandeshwariensis">chandeshwariensis</tp:taxon-name-part></tp:taxon-name></italic> Nesemann &amp; S. Sharma, 2007 as a species closely related to <italic><tp:taxon-name><tp:taxon-name-part taxon-name-part-type="genus" reg="Erhaia">E.</tp:taxon-name-part><tp:taxon-name-part taxon-name-part-type="species" reg="nainatalensis">nainatalensis</tp:taxon-name-part></tp:taxon-name></italic> Davis &amp; Rao, 1997. The shells cannot be distinguished, but the type localities are over 600 km apart, which makes conspecificity unlikely in <italic><tp:taxon-name><tp:taxon-name-part taxon-name-part-type="genus" reg="Erhaia">Erhaia</tp:taxon-name-part></tp:taxon-name></italic>. Remarkable facts are the allopatric distribution and diversification in this genus in general, the syntopic occurrence of <italic><tp:taxon-name><tp:taxon-name-part taxon-name-part-type="genus" reg="Erhaia">E.</tp:taxon-name-part><tp:taxon-name-part taxon-name-part-type="species" reg="jannei">jannei</tp:taxon-name-part></tp:taxon-name></italic> Gittenberger &amp; Stelbrink, 2020 and <italic><tp:taxon-name><tp:taxon-name-part taxon-name-part-type="genus" reg="Erhaia">E.</tp:taxon-name-part><tp:taxon-name-part taxon-name-part-type="species" reg="pelkiae">pelkiae</tp:taxon-name-part></tp:taxon-name></italic> Gittenberger &amp; Gyeltshen, 2020 in Bhutan (Fig. <xref ref-type="fig" rid="F4">6</xref>), and that of <italic><tp:taxon-name><tp:taxon-name-part taxon-name-part-type="genus" reg="Erhaia">E.</tp:taxon-name-part><tp:taxon-name-part taxon-name-part-type="species" reg="banepaensis">banepaensis</tp:taxon-name-part></tp:taxon-name></italic> Nesemann &amp; S. Sharma, 2007 with either <italic><tp:taxon-name><tp:taxon-name-part taxon-name-part-type="genus" reg="Erhaia">E.</tp:taxon-name-part><tp:taxon-name-part taxon-name-part-type="species" reg="chandeshwariensis">chandeshwariensis</tp:taxon-name-part></tp:taxon-name></italic> or <italic><tp:taxon-name><tp:taxon-name-part taxon-name-part-type="genus" reg="Erhaia">E.</tp:taxon-name-part><tp:taxon-name-part taxon-name-part-type="species" reg="sugurensis">sugurensis</tp:taxon-name-part></tp:taxon-name></italic> Nesemann, Shah &amp; Tachamo, 2007 in Nepal (Fig. <xref ref-type="fig" rid="F3">5</xref>).</p><fig id="F4" position="float" orientation="portrait"><object-id xmlns:xlink="http://www.w3.org/1999/xlink" content-type="doi" xlink:type="simple">10.3897/zookeys.1085.77900.figure6</object-id><label>Figure 6.</label><caption><p>Distribution of <italic><tp:taxon-name><tp:taxon-name-part taxon-name-part-type="genus" reg="Erhaia">Erhaia</tp:taxon-name-part></tp:taxon-name></italic> species described for Bhutan. Note that <italic><tp:taxon-name><tp:taxon-name-part taxon-name-part-type="genus" reg="Erhaia">E.</tp:taxon-name-part><tp:taxon-name-part taxon-name-part-type="species" reg="jannei">jannei</tp:taxon-name-part></tp:taxon-name></italic> and <italic><tp:taxon-name><tp:taxon-name-part taxon-name-part-type="genus" reg="Erhaia">E.</tp:taxon-name-part><tp:taxon-name-part taxon-name-part-type="species" reg="pelkiae">pelkiae</tp:taxon-name-part></tp:taxon-name></italic> were found to occur syntopically.</p></caption><graphic xmlns:xlink="http://www.w3.org/1999/xlink" xlink:href="zookeys-1085-001-g004.jpg" position="float" orientation="portrait" xlink:type="simple" id="oo_641074.jpg"><uri content-type="original_file" xlink:type="simple">https://binary.pensoft.net/fig/641074</uri></graphic></fig></tp:treatment-sec><tp:treatment-sec><!--Section generated to contain objects referenced in tp:taxon-treatment.--><fig id="F5" position="float" orientation="portrait"><object-id xmlns:xlink="http://www.w3.org/1999/xlink" content-type="doi" xlink:type="simple">10.3897/zookeys.1085.77900.figure7</object-id><label>Figure 7.</label><caption><p>Maximum likelihood tree reconstructed with RAxML BlackBox (Stamatakis et al. 2008; GTR+G substitution model for each partition and 100 bootstrap replicates) based on the COI and 16S rRNA dataset of <xref ref-type="bibr" rid="B16">Liu et al. (2014)</xref> and Guan et al. (2008), with new data in red. Numbers on branches denote bootstrap values &gt; 50.</p></caption><graphic xmlns:xlink="http://www.w3.org/1999/xlink" xlink:href="zookeys-1085-001-g005.jpg" position="float" orientation="portrait" xlink:type="simple" id="oo_641075.jpg"><uri content-type="original_file" xlink:type="simple">https://binary.pensoft.net/fig/641075</uri></graphic></fig><fig id="F1" position="float" orientation="portrait"><object-id xmlns:xlink="http://www.w3.org/1999/xlink" content-type="doi" xlink:type="simple">10.3897/zookeys.1085.77900.figure1</object-id><label>Figure 1.</label><caption><p>Distribution of <italic><tp:taxon-name><tp:taxon-name-part taxon-name-part-type="genus" reg="Erhaia">Erhaia</tp:taxon-name-part></tp:taxon-name></italic> species across Asia.</p></caption><graphic xmlns:xlink="http://www.w3.org/1999/xlink" xlink:href="zookeys-1085-001-g001.jpg" position="float" orientation="portrait" xlink:type="simple" id="oo_641071.jpg"><uri content-type="original_file" xlink:type="simple">https://binary.pensoft.net/fig/641071</uri></graphic></fig><table-wrap id="T1" position="float" orientation="portrait"><label>Table 1.</label><caption><p>Distribution of <italic><tp:taxon-name><tp:taxon-name-part taxon-name-part-type="genus" reg="Erhaia">Erhaia</tp:taxon-name-part></tp:taxon-name></italic> species with coordinates (sorted from west to east) either provided by the source publication or estimated based on the locality information therein.</p></caption><table id="TID0ES1AE" rules="all"><tbody><tr><th rowspan="1" colspan="1">Species</th><th rowspan="1" colspan="1">Coordinates</th></tr><tr><td rowspan="1" colspan="2">
                <bold>Bhutan</bold>
              </td></tr><tr><td rowspan="1" colspan="1"><italic><tp:taxon-name><tp:taxon-name-part taxon-name-part-type="genus" reg="Erhaia">E.</tp:taxon-name-part><tp:taxon-name-part taxon-name-part-type="species" reg="norbui">norbui</tp:taxon-name-part></tp:taxon-name></italic> spec. nov.</td><td rowspan="1" colspan="1">
                <named-content xmlns:xlink="http://www.w3.org/1999/xlink" content-type="dwc:verbatimCoordinates" xlink:type="simple">
                  <named-content content-type="geo-json" specific-use="{&#34;type&#34;:&#34;Point&#34;,&#34;coordinates&#34;:[89.287500,27.375833]}" id="NCID0EAIAC" xlink:type="simple">27°22'33.0"N, 89°17'15.0"E</named-content>
                </named-content>
              </td></tr><tr><td rowspan="1" colspan="1"><italic><tp:taxon-name><tp:taxon-name-part taxon-name-part-type="genus" reg="Erhaia">E.</tp:taxon-name-part><tp:taxon-name-part taxon-name-part-type="species" reg="jannei">jannei</tp:taxon-name-part></tp:taxon-name></italic> Gittenberger &amp; Stelbrink in <xref ref-type="bibr" rid="B8">Gittenberger et al., 2020</xref></td><td rowspan="1" colspan="1">
                <named-content xmlns:xlink="http://www.w3.org/1999/xlink" content-type="dwc:verbatimCoordinates" xlink:type="simple">
                  <named-content content-type="geo-json" specific-use="{&#34;type&#34;:&#34;Point&#34;,&#34;coordinates&#34;:[89.602778,27.311944]}" id="NCID0E6IAC" xlink:type="simple">27°18'43.0"N, 89°36'10.0"E</named-content>
                </named-content>
              </td></tr><tr><td rowspan="1" colspan="1"><italic><tp:taxon-name><tp:taxon-name-part taxon-name-part-type="genus" reg="Erhaia">E.</tp:taxon-name-part><tp:taxon-name-part taxon-name-part-type="species" reg="pelkiae">pelkiae</tp:taxon-name-part></tp:taxon-name></italic> Gittenberger &amp; Gyeltshen in <xref ref-type="bibr" rid="B8">Gittenberger et al., 2020</xref></td><td rowspan="1" colspan="1">
                <named-content xmlns:xlink="http://www.w3.org/1999/xlink" content-type="dwc:verbatimCoordinates" xlink:type="simple">
                  <named-content content-type="geo-json" specific-use="{&#34;type&#34;:&#34;Point&#34;,&#34;coordinates&#34;:[89.602778,27.311944]}" id="NCID0E5JAC" xlink:type="simple">27°18'43.0"N, 89°36'10.0"E</named-content>
                </named-content>
              </td></tr><tr><td rowspan="1" colspan="1"><italic><tp:taxon-name><tp:taxon-name-part taxon-name-part-type="genus" reg="Erhaia">E.</tp:taxon-name-part><tp:taxon-name-part taxon-name-part-type="species" reg="wangchuki">wangchuki</tp:taxon-name-part></tp:taxon-name></italic> Gittenberger, Sherub &amp; Stelbrink, 2017</td><td rowspan="1" colspan="1">
                <named-content xmlns:xlink="http://www.w3.org/1999/xlink" content-type="dwc:verbatimCoordinates" xlink:type="simple">
                  <named-content content-type="geo-json" specific-use="{&#34;type&#34;:&#34;Point&#34;,&#34;coordinates&#34;:[90.188583,27.438222]}" id="NCID0E1KAC" xlink:type="simple">27°26'17.6"N, 90°11'18.9"E</named-content>
                </named-content>
              </td></tr><tr><td rowspan="1" colspan="2">
                <bold>Elsewhere</bold>
              </td></tr><tr><td rowspan="1" colspan="1"><italic><tp:taxon-name><tp:taxon-name-part taxon-name-part-type="genus" reg="Erhaia">E.</tp:taxon-name-part><tp:taxon-name-part taxon-name-part-type="species" reg="nainatalensis">nainatalensis</tp:taxon-name-part></tp:taxon-name></italic> Davis &amp; Rao, 1997</td><td rowspan="1" colspan="1">
                <named-content xmlns:xlink="http://www.w3.org/1999/xlink" content-type="dwc:verbatimCoordinates" xlink:type="simple">
                  <named-content content-type="geo-json" specific-use="{&#34;type&#34;:&#34;Point&#34;,&#34;coordinates&#34;:[79.500000,29.383333]}" id="NCID0E4LAC" xlink:type="simple">29°23'00.0"N, 79°30'00.0"E</named-content>
                </named-content>
              </td></tr><tr><td rowspan="1" colspan="1"><italic><tp:taxon-name><tp:taxon-name-part taxon-name-part-type="genus" reg="Erhaia">E.</tp:taxon-name-part><tp:taxon-name-part taxon-name-part-type="species" reg="banepaensis">banepaensis</tp:taxon-name-part></tp:taxon-name></italic> Nesemann &amp; S. Sharma in <xref ref-type="bibr" rid="B21">Nesemann et al., 2007</xref></td><td rowspan="1" colspan="1">
                <named-content xmlns:xlink="http://www.w3.org/1999/xlink" content-type="dwc:verbatimCoordinates" xlink:type="simple">
                  <named-content content-type="geo-json" specific-use="{&#34;type&#34;:&#34;Point&#34;,&#34;coordinates&#34;:[85.000000,27.000000]}" id="NCID0E3MAC" xlink:type="simple">27°00'00.0"N, 85°00'00.0"E</named-content>
                </named-content>
              </td></tr><tr><td rowspan="1" colspan="1"><italic><tp:taxon-name><tp:taxon-name-part taxon-name-part-type="genus" reg="Erhaia">E.</tp:taxon-name-part><tp:taxon-name-part taxon-name-part-type="species" reg="chandeshwariensis">chandeshwariensis</tp:taxon-name-part></tp:taxon-name></italic> Nesemann &amp; S. Sharma in <xref ref-type="bibr" rid="B21">Nesemann et al., 2007</xref></td><td rowspan="1" colspan="1">
                <named-content xmlns:xlink="http://www.w3.org/1999/xlink" content-type="dwc:verbatimCoordinates" xlink:type="simple">
                  <named-content content-type="geo-json" specific-use="{&#34;type&#34;:&#34;Point&#34;,&#34;coordinates&#34;:[85.000000,27.000000]}" id="NCID0E2NAC" xlink:type="simple">27°00'00.0"N, 85°00'00.0"E</named-content>
                </named-content>
              </td></tr><tr><td rowspan="1" colspan="1"><italic><tp:taxon-name><tp:taxon-name-part taxon-name-part-type="genus" reg="Erhaia">E.</tp:taxon-name-part><tp:taxon-name-part taxon-name-part-type="species" reg="sugurensis">sugurensis</tp:taxon-name-part></tp:taxon-name></italic> Nesemann, Shah &amp; Tachamo in <xref ref-type="bibr" rid="B21">Nesemann et al., 2007</xref></td><td rowspan="1" colspan="1">
                <named-content xmlns:xlink="http://www.w3.org/1999/xlink" content-type="dwc:verbatimCoordinates" xlink:type="simple">
                  <named-content content-type="geo-json" specific-use="{&#34;type&#34;:&#34;Point&#34;,&#34;coordinates&#34;:[85.000000,27.000000]}" id="NCID0E1OAC" xlink:type="simple">27°00'00.0"N, 85°00'00.0"E</named-content>
                </named-content>
              </td></tr><tr><td rowspan="1" colspan="1"><italic><tp:taxon-name><tp:taxon-name-part taxon-name-part-type="genus" reg="Erhaia">E.</tp:taxon-name-part><tp:taxon-name-part taxon-name-part-type="species" reg="daliensis">daliensis</tp:taxon-name-part></tp:taxon-name></italic> Davis &amp; Kuo in <xref ref-type="bibr" rid="B5">Davis et al., 1985</xref></td><td rowspan="1" colspan="1">
                <named-content xmlns:xlink="http://www.w3.org/1999/xlink" content-type="dwc:verbatimCoordinates" xlink:type="simple">
                  <named-content content-type="geo-json" specific-use="{&#34;type&#34;:&#34;Point&#34;,&#34;coordinates&#34;:[100.100000,25.750000]}" id="NCID0EZPAC" xlink:type="simple">25°45'00.0"N, 100°06'00.0"E</named-content>
                </named-content>
              </td></tr><tr><td rowspan="1" colspan="1"><italic><tp:taxon-name><tp:taxon-name-part taxon-name-part-type="genus" reg="Erhaia">E.</tp:taxon-name-part><tp:taxon-name-part taxon-name-part-type="species" reg="kunmingensis">kunmingensis</tp:taxon-name-part></tp:taxon-name></italic> Davis &amp; Kuo in <xref ref-type="bibr" rid="B5">Davis et al., 1985</xref></td><td rowspan="1" colspan="1">
                <named-content xmlns:xlink="http://www.w3.org/1999/xlink" content-type="dwc:verbatimCoordinates" xlink:type="simple">
                  <named-content content-type="geo-json" specific-use="{&#34;type&#34;:&#34;Point&#34;,&#34;coordinates&#34;:[102.583333,24.666667]}" id="NCID0EZAAE" xlink:type="simple">24°40'00.0"N, 102°35'00.0"E</named-content>
                </named-content>
              </td></tr><tr><td rowspan="1" colspan="1"><italic><tp:taxon-name><tp:taxon-name-part taxon-name-part-type="genus" reg="Erhaia">E.</tp:taxon-name-part><tp:taxon-name-part taxon-name-part-type="species" reg="lii">lii</tp:taxon-name-part></tp:taxon-name></italic> (Kang, 1985) [also in Kang, 1986]</td><td rowspan="1" colspan="1">
                <named-content xmlns:xlink="http://www.w3.org/1999/xlink" content-type="dwc:verbatimCoordinates" xlink:type="simple">
                  <named-content content-type="geo-json" specific-use="{&#34;type&#34;:&#34;Point&#34;,&#34;coordinates&#34;:[110.000000,30.000000]}" id="NCID0EVBAE" xlink:type="simple">30°00'00.0"N, 110°00'00.0"E</named-content>
                </named-content>
              </td></tr><tr><td rowspan="1" colspan="1"><italic><tp:taxon-name><tp:taxon-name-part taxon-name-part-type="genus" reg="Erhaia">E.</tp:taxon-name-part><tp:taxon-name-part taxon-name-part-type="species" reg="shimenensis">shimenensis</tp:taxon-name-part></tp:taxon-name></italic> (Liu, Zhang &amp; Chen, 1982)</td><td rowspan="1" colspan="1">
                <named-content xmlns:xlink="http://www.w3.org/1999/xlink" content-type="dwc:verbatimCoordinates" xlink:type="simple">
                  <named-content content-type="geo-json" specific-use="{&#34;type&#34;:&#34;Point&#34;,&#34;coordinates&#34;:[110.000000,30.000000]}" id="NCID0ERCAE" xlink:type="simple">30°00'00.0"N, 110°00'00.0"E</named-content>
                </named-content>
              </td></tr><tr><td rowspan="1" colspan="1"><italic><tp:taxon-name><tp:taxon-name-part taxon-name-part-type="genus" reg="Erhaia">E.</tp:taxon-name-part><tp:taxon-name-part taxon-name-part-type="species" reg="triodonta">triodonta</tp:taxon-name-part></tp:taxon-name></italic> (Liu, Wang &amp; Zhang, 1991)</td><td rowspan="1" colspan="1">
                <named-content xmlns:xlink="http://www.w3.org/1999/xlink" content-type="dwc:verbatimCoordinates" xlink:type="simple">
                  <named-content content-type="geo-json" specific-use="{&#34;type&#34;:&#34;Point&#34;,&#34;coordinates&#34;:[110.250000,29.966667]}" id="NCID0ENDAE" xlink:type="simple">29°58'00.0"N, 110°15'00.0"E</named-content>
                </named-content>
              </td></tr><tr><td rowspan="1" colspan="1"><italic><tp:taxon-name><tp:taxon-name-part taxon-name-part-type="genus" reg="Erhaia">E.</tp:taxon-name-part><tp:taxon-name-part taxon-name-part-type="species" reg="wantanensis">wantanensis</tp:taxon-name-part></tp:taxon-name></italic> (Kang, 1983a)</td><td rowspan="1" colspan="1">
                <named-content xmlns:xlink="http://www.w3.org/1999/xlink" content-type="dwc:verbatimCoordinates" xlink:type="simple">
                  <named-content content-type="geo-json" specific-use="{&#34;type&#34;:&#34;Point&#34;,&#34;coordinates&#34;:[110.433333,30.066667]}" id="NCID0EJEAE" xlink:type="simple">30°04'00.0"N, 110°26'00.0"E</named-content>
                </named-content>
              </td></tr><tr><td rowspan="1" colspan="1"><italic><tp:taxon-name><tp:taxon-name-part taxon-name-part-type="genus" reg="Erhaia">E.</tp:taxon-name-part><tp:taxon-name-part taxon-name-part-type="species" reg="robusta">robusta</tp:taxon-name-part></tp:taxon-name></italic> (Kang, 1986)</td><td rowspan="1" colspan="1">
                <named-content xmlns:xlink="http://www.w3.org/1999/xlink" content-type="dwc:verbatimCoordinates" xlink:type="simple">
                  <named-content content-type="geo-json" specific-use="{&#34;type&#34;:&#34;Point&#34;,&#34;coordinates&#34;:[110.548472,29.871889]}" id="NCID0EFFAE" xlink:type="simple">29°52'18.8"N, 110°32'54.5"E</named-content>
                </named-content>
              </td></tr><tr><td rowspan="1" colspan="1"><italic><tp:taxon-name><tp:taxon-name-part taxon-name-part-type="genus" reg="Erhaia">E.</tp:taxon-name-part><tp:taxon-name-part taxon-name-part-type="species" reg="wufungensis">wufungensis</tp:taxon-name-part></tp:taxon-name></italic> (Kang, 1983a)</td><td rowspan="1" colspan="1">
                <named-content xmlns:xlink="http://www.w3.org/1999/xlink" content-type="dwc:verbatimCoordinates" xlink:type="simple">
                  <named-content content-type="geo-json" specific-use="{&#34;type&#34;:&#34;Point&#34;,&#34;coordinates&#34;:[110.683333,30.200000]}" id="NCID0EBGAE" xlink:type="simple">30°12'00.0"N, 110°41'00.0"E</named-content>
                </named-content>
              </td></tr><tr><td rowspan="1" colspan="1"><italic><tp:taxon-name><tp:taxon-name-part taxon-name-part-type="genus" reg="Erhaia">Erhaia</tp:taxon-name-part></tp:taxon-name></italic> sp. [<xref ref-type="bibr" rid="B16">Liu et al. 2014</xref>: Table 5]</td><td rowspan="1" colspan="1">
                <named-content xmlns:xlink="http://www.w3.org/1999/xlink" content-type="dwc:verbatimCoordinates" xlink:type="simple">
                  <named-content content-type="geo-json" specific-use="{&#34;type&#34;:&#34;Point&#34;,&#34;coordinates&#34;:[110.718611,25.737778]}" id="NCID0EBHAE" xlink:type="simple">25°44'16.0"N, 110°43'07.0"E</named-content>
                </named-content>
              </td></tr><tr><td rowspan="1" colspan="1"><italic><tp:taxon-name><tp:taxon-name-part taxon-name-part-type="genus" reg="Erhaia">E.</tp:taxon-name-part><tp:taxon-name-part taxon-name-part-type="species" reg="hubeiensis">hubeiensis</tp:taxon-name-part></tp:taxon-name></italic> (Liu, Zhang &amp; Wang, 1983)</td><td rowspan="1" colspan="1">
                <named-content xmlns:xlink="http://www.w3.org/1999/xlink" content-type="dwc:verbatimCoordinates" xlink:type="simple">
                  <named-content content-type="geo-json" specific-use="{&#34;type&#34;:&#34;Point&#34;,&#34;coordinates&#34;:[110.833333,31.166667]}" id="NCID0E4HAE" xlink:type="simple">31°10'00.0"N, 110°50'00.0"E</named-content>
                </named-content>
              </td></tr><tr><td rowspan="1" colspan="1"><italic><tp:taxon-name><tp:taxon-name-part taxon-name-part-type="genus" reg="Erhaia">E.</tp:taxon-name-part><tp:taxon-name-part taxon-name-part-type="species" reg="chinensis">chinensis</tp:taxon-name-part></tp:taxon-name></italic> (Liu &amp; Zhang, 1979)</td><td rowspan="1" colspan="1">
                <named-content xmlns:xlink="http://www.w3.org/1999/xlink" content-type="dwc:verbatimCoordinates" xlink:type="simple">
                  <named-content content-type="geo-json" specific-use="{&#34;type&#34;:&#34;Point&#34;,&#34;coordinates&#34;:[111.000000,30.000000]}" id="NCID0EZIAE" xlink:type="simple">30°00'00.0"N, 111°00'00.0"E</named-content>
                </named-content>
              </td></tr><tr><td rowspan="1" colspan="1"><italic><tp:taxon-name><tp:taxon-name-part taxon-name-part-type="genus" reg="Erhaia">E.</tp:taxon-name-part><tp:taxon-name-part taxon-name-part-type="species" reg="liui">liui</tp:taxon-name-part></tp:taxon-name></italic> (Kang, 1985)</td><td rowspan="1" colspan="1">
                <named-content xmlns:xlink="http://www.w3.org/1999/xlink" content-type="dwc:verbatimCoordinates" xlink:type="simple">
                  <named-content content-type="geo-json" specific-use="{&#34;type&#34;:&#34;Point&#34;,&#34;coordinates&#34;:[111.000000,30.000000]}" id="NCID0EVJAE" xlink:type="simple">30°00'00.0"N, 111°00'00.0"E</named-content>
                </named-content>
              </td></tr><tr><td rowspan="1" colspan="1"><italic><tp:taxon-name><tp:taxon-name-part taxon-name-part-type="genus" reg="Erhaia">E.</tp:taxon-name-part><tp:taxon-name-part taxon-name-part-type="species" reg="tangi">tangi</tp:taxon-name-part></tp:taxon-name></italic> (Cheng, Wu, Li &amp; Lin, 2007)</td><td rowspan="1" colspan="1">
                <named-content xmlns:xlink="http://www.w3.org/1999/xlink" content-type="dwc:verbatimCoordinates" xlink:type="simple">
                  <named-content content-type="geo-json" specific-use="{&#34;type&#34;:&#34;Point&#34;,&#34;coordinates&#34;:[117.666667,26.133333]}" id="NCID0ERKAE" xlink:type="simple">26°08'00.0"N, 117°40'00.0"E</named-content>
                </named-content>
              </td></tr><tr><td rowspan="1" colspan="1"><italic><tp:taxon-name><tp:taxon-name-part taxon-name-part-type="genus" reg="Erhaia">E.</tp:taxon-name-part><tp:taxon-name-part taxon-name-part-type="species" reg="jianouensis">jianouensis</tp:taxon-name-part></tp:taxon-name></italic> (Liu &amp; Zhang, 1979)</td><td rowspan="1" colspan="1">
                <named-content xmlns:xlink="http://www.w3.org/1999/xlink" content-type="dwc:verbatimCoordinates" xlink:type="simple">
                  <named-content content-type="geo-json" specific-use="{&#34;type&#34;:&#34;Point&#34;,&#34;coordinates&#34;:[118.550000,26.966667]}" id="NCID0ENLAE" xlink:type="simple">26°58'00.0"N, 118°33'00.0"E</named-content>
                </named-content>
              </td></tr><tr><td rowspan="1" colspan="1"><italic><tp:taxon-name><tp:taxon-name-part taxon-name-part-type="genus" reg="Erhaia">E.</tp:taxon-name-part><tp:taxon-name-part taxon-name-part-type="species" reg="gongjianguoi">gongjianguoi</tp:taxon-name-part></tp:taxon-name></italic> (Kang, 1983b)</td><td rowspan="1" colspan="1">
                <named-content xmlns:xlink="http://www.w3.org/1999/xlink" content-type="dwc:verbatimCoordinates" xlink:type="simple">
                  <named-content content-type="geo-json" specific-use="{&#34;type&#34;:&#34;Point&#34;,&#34;coordinates&#34;:[120.000000,30.000000]}" id="NCID0EJMAE" xlink:type="simple">30°00'00.0"N, 120°00'00.0"E</named-content>
                </named-content>
              </td></tr></tbody></table></table-wrap><fig id="F3" position="float" orientation="portrait"><object-id xmlns:xlink="http://www.w3.org/1999/xlink" content-type="doi" xlink:type="simple">10.3897/zookeys.1085.77900.figures3-5</object-id><label>Figures 3–5.</label><caption><p><italic><tp:taxon-name><tp:taxon-name-part taxon-name-part-type="genus" reg="Erhaia">Erhaia</tp:taxon-name-part><tp:taxon-name-part taxon-name-part-type="species" reg="norbui">norbui</tp:taxon-name-part></tp:taxon-name></italic> sp. nov. from the type locality, district Haa, Uesu, Naychu, ca. 2700 m a.s.l. <bold>3</bold> holotype, <named-content xmlns:xlink="http://www.w3.org/1999/xlink" content-type="dwc:institutional_code" xlink:type="simple">NBCB</named-content> 1239 (H = 2.3 mm) and paratypes used for DNA analyses (<bold>4</bold> UGSB 25956, H = 1.5 mm <bold>5</bold> UGSB 25957, H = 1.8 mm). Scale bar: 1 mm.</p></caption><graphic xmlns:xlink="http://www.w3.org/1999/xlink" xlink:href="zookeys-1085-001-g003.jpg" position="float" orientation="portrait" xlink:type="simple" id="oo_641073.jpg"><uri content-type="original_file" xlink:type="simple">https://binary.pensoft.net/fig/641073</uri></graphic></fig></tp:treatment-sec><ref-list><ref id="B5"><mixed-citation xmlns:xlink="http://www.w3.org/1999/xlink" xlink:type="simple"><person-group><name name-style="western"><surname>Davis</surname><given-names>GM</given-names></name><name name-style="western"><surname>Kuo</surname><given-names>Y-H</given-names></name><name name-style="western"><surname>Hoagland</surname><given-names>KE</given-names></name><name name-style="western"><surname>Chen</surname><given-names>P-L</given-names></name><name name-style="western"><surname>Yang</surname><given-names>H-M</given-names></name><name name-style="western"><surname>Chen</surname><given-names>D-J</given-names></name></person-group> (<year>1985</year>) <article-title><italic><tp:taxon-name><tp:taxon-name-part taxon-name-part-type="genus">Erhaia</tp:taxon-name-part></tp:taxon-name></italic>, a new genus and new species of <tp:taxon-name><tp:taxon-name-part taxon-name-part-type="family">Pomatiopsidae</tp:taxon-name-part></tp:taxon-name> from China (<tp:taxon-name><tp:taxon-name-part taxon-name-part-type="class">Gastropoda</tp:taxon-name-part></tp:taxon-name>: <tp:taxon-name><tp:taxon-name-part taxon-name-part-type="superfamily">Rissoacea</tp:taxon-name-part></tp:taxon-name>).</article-title><source>Proceedings of the Academy of Natural Sciences of Philadelphia</source><volume>137</volume>: <fpage>48</fpage>–<lpage>78</lpage>. <ext-link xlink:type="simple" ext-link-type="uri" xlink:href="http://www.jstor.org/stable/4064860">http://www.jstor.org/stable/4064860</ext-link></mixed-citation></ref><ref id="B8"><mixed-citation xmlns:xlink="http://www.w3.org/1999/xlink" xlink:type="simple"><person-group><name name-style="western"><surname>Gittenberger</surname><given-names>E</given-names></name><name name-style="western"><surname>Leda</surname><given-names>P</given-names></name><name name-style="western"><surname>Wangchuck</surname><given-names>J</given-names></name><name name-style="western"><surname>Gyeltshen</surname><given-names>C</given-names></name><name name-style="western"><surname>Stelbrink</surname><given-names>B</given-names></name></person-group> (<year>2020</year>) <article-title>The genera <italic><tp:taxon-name><tp:taxon-name-part taxon-name-part-type="genus">Erhaia</tp:taxon-name-part></tp:taxon-name></italic> and <italic><tp:taxon-name><tp:taxon-name-part taxon-name-part-type="genus">Tricula</tp:taxon-name-part></tp:taxon-name></italic> (<tp:taxon-name><tp:taxon-name-part taxon-name-part-type="class">Gastropoda</tp:taxon-name-part></tp:taxon-name>, <tp:taxon-name><tp:taxon-name-part taxon-name-part-type="superfamily">Rissooidea</tp:taxon-name-part></tp:taxon-name>, <tp:taxon-name><tp:taxon-name-part taxon-name-part-type="family">Amnicolidae</tp:taxon-name-part></tp:taxon-name> and <tp:taxon-name><tp:taxon-name-part taxon-name-part-type="family">Pomatiopsidae</tp:taxon-name-part></tp:taxon-name>) in Bhutan and elsewhere in the eastern Himalaya.</article-title><source>ZooKeys</source><volume>929</volume>: <fpage>1</fpage>–<lpage>17</lpage>. <ext-link xlink:type="simple" ext-link-type="doi" xlink:href="10.3897/zookeys.929.49987">https://doi.org/10.3897/zookeys.929.49987</ext-link></mixed-citation></ref><ref id="B16"><mixed-citation xmlns:xlink="http://www.w3.org/1999/xlink" xlink:type="simple"><person-group><name name-style="western"><surname>Liu</surname><given-names>L</given-names></name><name name-style="western"><surname>Huo</surname><given-names>G-N</given-names></name><name name-style="western"><surname>He</surname><given-names>H-B</given-names></name><name name-style="western"><surname>Zhou</surname><given-names>B</given-names></name><name name-style="western"><surname>Attwood</surname><given-names>SW</given-names></name></person-group> (<year>2014</year>) A phylogeny for the pomatiopsidae (<tp:taxon-name><tp:taxon-name-part taxon-name-part-type="class">Gastropoda</tp:taxon-name-part></tp:taxon-name>: <tp:taxon-name><tp:taxon-name-part taxon-name-part-type="superfamily">Rissooidea</tp:taxon-name-part></tp:taxon-name>): a resource for taxonomic, parasitological and biodiversity studies. BMC Evolutionary Biology 14: e29. <ext-link xlink:type="simple" ext-link-type="doi" xlink:href="10.1186/1471-2148-14-29">https://doi.org/10.1186/1471-2148-14-29</ext-link></mixed-citation></ref><ref id="B3"><mixed-citation xmlns:xlink="http://www.w3.org/1999/xlink" xlink:type="simple"><person-group><name name-style="western"><surname>Davis</surname><given-names>GM</given-names></name><name name-style="western"><surname>Kang</surname><given-names>ZB</given-names></name></person-group> (<year>1995</year>) <article-title>Advances in the Systematics of <italic><tp:taxon-name><tp:taxon-name-part taxon-name-part-type="genus">Erhaia</tp:taxon-name-part></tp:taxon-name></italic> (<tp:taxon-name><tp:taxon-name-part taxon-name-part-type="class">Gastropoda</tp:taxon-name-part></tp:taxon-name>: <tp:taxon-name><tp:taxon-name-part taxon-name-part-type="family">Pomatiopsidae</tp:taxon-name-part></tp:taxon-name>) from the People’s Republic of China.</article-title><source>Proceedings of the Academy of Natural Sciences of Philadelphia</source><volume>146</volume>: <fpage>391</fpage>–<lpage>427</lpage>. <ext-link xlink:type="simple" ext-link-type="uri" xlink:href="http://www.jstor.org/stable/4065020">http://www.jstor.org/stable/4065020</ext-link></mixed-citation></ref><ref id="B4"><mixed-citation xmlns:xlink="http://www.w3.org/1999/xlink" xlink:type="simple"><person-group><name name-style="western"><surname>Davis</surname><given-names>GM</given-names></name><name name-style="western"><surname>Rao</surname><given-names>S</given-names></name></person-group> (<year>1997</year>) <article-title>Discovery of <italic><tp:taxon-name><tp:taxon-name-part taxon-name-part-type="genus">Erhaia</tp:taxon-name-part></tp:taxon-name></italic> (<tp:taxon-name><tp:taxon-name-part taxon-name-part-type="class">Gastropoda</tp:taxon-name-part></tp:taxon-name>: <tp:taxon-name><tp:taxon-name-part taxon-name-part-type="family">Pomatiopsidae</tp:taxon-name-part></tp:taxon-name>) in northern India with description of a new genus of <tp:taxon-name><tp:taxon-name-part taxon-name-part-type="tribe">Erhaiini</tp:taxon-name-part></tp:taxon-name> from China.</article-title><source>Proceedings of the Academy of Natural Sciences of Philadelphia</source><volume>148</volume>: <fpage>273</fpage>–<lpage>299</lpage>. <ext-link xlink:type="simple" ext-link-type="uri" xlink:href="http://www.jstor.org/stable/4065055">http://www.jstor.org/stable/4065055</ext-link></mixed-citation></ref><ref id="B24"><mixed-citation xmlns:xlink="http://www.w3.org/1999/xlink" xlink:type="simple"><person-group><name name-style="western"><surname>Wilke</surname><given-names>T</given-names></name><name name-style="western"><surname>Davis</surname><given-names>GM</given-names></name><name name-style="western"><surname>Gong</surname><given-names>X</given-names></name><name name-style="western"><surname>Liu</surname><given-names>H-X</given-names></name></person-group> (<year>2000</year>) <article-title><italic><tp:taxon-name><tp:taxon-name-part taxon-name-part-type="genus">Erhaia</tp:taxon-name-part></tp:taxon-name></italic> (<tp:taxon-name><tp:taxon-name-part taxon-name-part-type="class">Gastropoda</tp:taxon-name-part></tp:taxon-name>: <tp:taxon-name><tp:taxon-name-part taxon-name-part-type="superfamily">Rissooidea</tp:taxon-name-part></tp:taxon-name>): phylogenetic relationships and the question of <italic><tp:taxon-name><tp:taxon-name-part taxon-name-part-type="genus">Paragonimus</tp:taxon-name-part></tp:taxon-name></italic> coevolution in Asia.</article-title><source>The American Journal of Tropical Medicine and Hygiene</source><volume>62</volume>: <fpage>453</fpage>–<lpage>459</lpage>. <ext-link xlink:type="simple" ext-link-type="doi" xlink:href="10.4269/ajtmh.2000.62.453">https://doi.org/10.4269/ajtmh.2000.62.453</ext-link></mixed-citation></ref><ref id="B26"><mixed-citation xmlns:xlink="http://www.w3.org/1999/xlink" xlink:type="simple"><person-group><name name-style="western"><surname>Wilke</surname><given-names>T</given-names></name><name name-style="western"><surname>Davis</surname><given-names>GM</given-names></name><name name-style="western"><surname>Falniowski</surname><given-names>A</given-names></name><name name-style="western"><surname>Giusti</surname><given-names>F</given-names></name><name name-style="western"><surname>Bodon</surname><given-names>M</given-names></name><name name-style="western"><surname>Szarowska</surname><given-names>M</given-names></name></person-group> (<year>2001</year>) Molecular systematics of <tp:taxon-name><tp:taxon-name-part taxon-name-part-type="family">Hydrobiidae</tp:taxon-name-part></tp:taxon-name> (<tp:taxon-name><tp:taxon-name-part taxon-name-part-type="phylum">Mollusca</tp:taxon-name-part></tp:taxon-name>: <tp:taxon-name><tp:taxon-name-part taxon-name-part-type="class">Gastropoda</tp:taxon-name-part></tp:taxon-name>: <tp:taxon-name><tp:taxon-name-part taxon-name-part-type="superfamily">Rissooidea</tp:taxon-name-part></tp:taxon-name>): testing monophyly and phylogenetic relationships. Proceedings of the Academy of Natural Sciences of Philadelphia 151: 1–21. <ext-link xlink:type="simple" ext-link-type="doi" xlink:href="10.1635/0097-3157(2001)151[0001:MSOHMG]2.0.CO;2">https://doi.org/10.1635/0097-3157(2001)151[0001:MSOHMG]2.0.CO;2</ext-link></mixed-citation></ref><ref id="B21"><mixed-citation xmlns:xlink="http://www.w3.org/1999/xlink" xlink:type="simple"><person-group><name name-style="western"><surname>Nesemann</surname><given-names>H</given-names></name><name name-style="western"><surname>Sharma</surname><given-names>S</given-names></name><name name-style="western"><surname>Sharma</surname><given-names>G</given-names></name><name name-style="western"><surname>Khanal</surname><given-names>SN</given-names></name><name name-style="western"><surname>Pradhan</surname><given-names>B</given-names></name><name name-style="western"><surname>Shah</surname><given-names>DN</given-names></name><name name-style="western"><surname>Tachamo</surname><given-names>RD</given-names></name></person-group> (<year>2007</year>) Class <tp:taxon-name><tp:taxon-name-part taxon-name-part-type="class">Gastropoda</tp:taxon-name-part></tp:taxon-name>. In: Nesemann H, Sharma S, Sharma G, Khanal SN, Pradhan B, Shah DN, Tachamo RD (Eds) Aquatic invertebrates of the Ganga river system (<tp:taxon-name><tp:taxon-name-part taxon-name-part-type="phylum">Mollusca</tp:taxon-name-part></tp:taxon-name>, <tp:taxon-name><tp:taxon-name-part taxon-name-part-type="phylum">Annelida</tp:taxon-name-part></tp:taxon-name>, <tp:taxon-name><tp:taxon-name-part taxon-name-part-type="subphylum">Crustacea</tp:taxon-name-part></tp:taxon-name>, 57–102.</mixed-citation></ref><ref id="B7"><mixed-citation xmlns:xlink="http://www.w3.org/1999/xlink" xlink:type="simple"><person-group><name name-style="western"><surname>Gittenberger</surname><given-names>E</given-names></name><name name-style="western"><surname>Sherub</surname><given-names>S</given-names></name><name name-style="western"><surname>Stelbrink</surname><given-names>B</given-names></name></person-group> (<year>2017</year>) <article-title><italic><tp:taxon-name><tp:taxon-name-part taxon-name-part-type="genus">Erhaia</tp:taxon-name-part></tp:taxon-name></italic> Davis &amp; Kuo (<tp:taxon-name><tp:taxon-name-part taxon-name-part-type="class">Gastropoda</tp:taxon-name-part></tp:taxon-name>, <tp:taxon-name><tp:taxon-name-part taxon-name-part-type="superfamily">Rissooidea</tp:taxon-name-part></tp:taxon-name>, <tp:taxon-name><tp:taxon-name-part taxon-name-part-type="family">Amnicolidae</tp:taxon-name-part></tp:taxon-name>) also in Bhutan.</article-title><source>ZooKeys</source><volume>679</volume>: <fpage>21</fpage>–<lpage>28</lpage>. <ext-link xlink:type="simple" ext-link-type="doi" xlink:href="10.3897/zookeys.679.13326">https://doi.org/10.3897/zookeys.679.13326</ext-link></mixed-citation></ref></ref-list></tp:taxon-treatment>
