# Supplementary material for: ﻿The genus Erhaia (Gastropoda, Truncatelloidea, Amnicolidae), with a new species from Bhutan
Source: Zookeys. 2022 Feb 2;1085:1–9. doi: 10.3897/zookeys.1085.77900 (PMC8828588; doi:10.3897/zookeys.1085.77900)
Supplement: XML Treatment for Erhaia norbui [file zookeys.1085.77900-treatment2.xml]

<!DOCTYPE tp:taxon-treatment
  PUBLIC "-//TaxonX//DTD Taxonomic Treatment Publishing DTD v0 20100105//EN" "tax-treatment-NSO.dtd">
<tp:taxon-treatment xmlns:tp="http://www.plazi.org/taxpub"><tp:treatment-meta><kwd-group><label>Taxon classification</label><kwd>
                <named-content content-type="kingdom">Animalia</named-content>
              </kwd><kwd>
                <named-content content-type="order">Littorinimorpha</named-content>
              </kwd><kwd>
                <named-content content-type="family">Amnicolidae</named-content>
              </kwd></kwd-group><mixed-citation publication-type="journal"><person-group><name><surname>Gittenberger</surname><given-names>Edmund</given-names></name><name><surname>Gyeltshen</surname><given-names>Choki</given-names></name><name><surname>Stelbrink</surname><given-names>Björn</given-names></name></person-group><article-title>﻿The genus <italic><tp:taxon-name><tp:taxon-name-part taxon-name-part-type="genus" reg="Erhaia">Erhaia</tp:taxon-name-part></tp:taxon-name></italic> (<tp:taxon-name><tp:taxon-name-part taxon-name-part-type="class">Gastropoda</tp:taxon-name-part></tp:taxon-name>, <tp:taxon-name><tp:taxon-name-part taxon-name-part-type="superfamily">Truncatelloidea</tp:taxon-name-part></tp:taxon-name>, <tp:taxon-name><tp:taxon-name-part taxon-name-part-type="family">Amnicolidae</tp:taxon-name-part></tp:taxon-name>), with a new species from Bhutan</article-title><source>Zookeys</source><day>02</day><month>02</month><year>2022</year><volume>1085</volume><fpage>1</fpage><lpage>9</lpage><pub-id pub-id-type="doi">10.3897/zookeys.1085.77900</pub-id></mixed-citation></tp:treatment-meta><tp:nomenclature><label>﻿</label><tp:taxon-name>
              <tp:taxon-name-part taxon-name-part-type="genus" reg="Erhaia">Erhaia</tp:taxon-name-part>
              <tp:taxon-name-part taxon-name-part-type="species" reg="norbui">norbui</tp:taxon-name-part>
              <object-id xmlns:xlink="http://www.w3.org/1999/xlink" content-type="zoobank" xlink:type="simple">http://zoobank.org/07BF6064-F69D-44FB-BFBA-34E849962BAF</object-id>
            </tp:taxon-name><tp:taxon-status xmlns:xlink="http://www.w3.org/1999/xlink" xlink:type="simple">sp. nov.</tp:taxon-status><xref ref-type="fig" rid="F2">Figs 2</xref><xref ref-type="fig" rid="F3">, 3–5</xref><xref ref-type="fig" rid="F4">, 6</xref></tp:nomenclature><tp:treatment-sec sec-type="material" id="SECID0EE6AE"><title>Material examined.</title><p><bold><italic>Holotype</italic>.</bold> (Fig. <xref ref-type="fig" rid="F3">4</xref>) Bhutan • District Haa, Uesu, Naychu, ca. 2700 m a.s.l.; <named-content xmlns:xlink="http://www.w3.org/1999/xlink" content-type="dwc:verbatimCoordinates" xlink:type="simple"><named-content content-type="geo-json" specific-use="{&#34;type&#34;:&#34;Point&#34;,&#34;coordinates&#34;:[89.287500,27.375833]}" id="NCID0EW6AE" xlink:type="simple">27°22'33"N 89°17'15"E</named-content></named-content>; Sangay Norbu leg. 2020 (<named-content xmlns:xlink="http://www.w3.org/1999/xlink" content-type="dwc:institutional_code" xlink:type="simple">NBCB</named-content> 1239).</p><p><bold><italic>Paratypes</italic>.</bold> (Figs <xref ref-type="fig" rid="F3">5</xref>–<xref ref-type="fig" rid="F4">6</xref>) 3 shells (<named-content xmlns:xlink="http://www.w3.org/1999/xlink" content-type="dwc:institutional_code" xlink:type="simple">NBCB</named-content> 1240), 2 shells (<named-content xmlns:xlink="http://www.w3.org/1999/xlink" content-type="dwc:institutional_code" xlink:type="simple">RMNH</named-content>.MOL.511432).</p></tp:treatment-sec><tp:treatment-sec sec-type="diagnosis" id="SECID0EXAAG"><title>Diagnosis.</title><p>Shell pale greyish, large for the genus (H &gt; 2 mm), with a globular body whorl and a roundish aperture.</p></tp:treatment-sec><tp:treatment-sec sec-type="description" id="SECID0E3AAG"><title>Description.</title><p>Shell obliquely ovoid, with 3½–3¾ regularly convex whorls that are separated by a deep suture; clearly higher than broad; pale greyish with fine irregular growth lines and some blackish-brown periostracal ridges, one of which runs from the apertural columellar border into the umbilicus. Aperture nearly circular in fully grown specimens, with a continuous, free peristome that is thickened, not reflected; with a minute umbilicus. Protoconch encrusted in all specimens; teleoconch without spiral sculpture.</p><p>Measurements of shells with thickened apertural border (n = 6): H 2.3–2.6 mm, B 1.6–1.8 mm. Holotype 2.3×1.7 mm.</p><p>Shells of <italic><tp:taxon-name><tp:taxon-name-part taxon-name-part-type="genus" reg="Erhaia">E.</tp:taxon-name-part><tp:taxon-name-part taxon-name-part-type="species" reg="jannei">jannei</tp:taxon-name-part></tp:taxon-name></italic>, which are most similar in shape, are yellowish-brown and a little narrower, with the aperture slightly compressed laterally. The other Bhutanese <italic><tp:taxon-name><tp:taxon-name-part taxon-name-part-type="genus" reg="Erhaia">Erhaia</tp:taxon-name-part></tp:taxon-name></italic> species known, i.e., <italic><tp:taxon-name><tp:taxon-name-part taxon-name-part-type="genus" reg="Erhaia">Erhaia</tp:taxon-name-part><tp:taxon-name-part taxon-name-part-type="species" reg="pelkiae">pelkiae</tp:taxon-name-part></tp:taxon-name></italic> and <italic><tp:taxon-name><tp:taxon-name-part taxon-name-part-type="genus" reg="Erhaia">E.</tp:taxon-name-part><tp:taxon-name-part taxon-name-part-type="species" reg="wangchucki">wangchucki</tp:taxon-name-part></tp:taxon-name></italic> Gittenberger, Sherub &amp; Stelbrink, 2017, are smaller, i.e. H &lt; 2 mm and H &lt; 2.2 mm, respectively; their shells are less pale, of an elongated ovoid shape and with an elliptical aperture in <italic><tp:taxon-name><tp:taxon-name-part taxon-name-part-type="genus" reg="Erhaia">E.</tp:taxon-name-part><tp:taxon-name-part taxon-name-part-type="species" reg="pelkiae">pelkiae</tp:taxon-name-part></tp:taxon-name></italic>, or conical shape with a piriform aperture in <italic><tp:taxon-name><tp:taxon-name-part taxon-name-part-type="genus" reg="Erhaia">E.</tp:taxon-name-part><tp:taxon-name-part taxon-name-part-type="species" reg="wangchucki">wangchucki</tp:taxon-name-part></tp:taxon-name></italic>.</p></tp:treatment-sec><tp:treatment-sec sec-type="ecology" id="SECID0ECDAG"><title>Ecology</title><p><bold>(Fig. <xref ref-type="fig" rid="F2">2</xref>).</bold> The species was found in spring water among abundant watercress. The annual temperature of the water is 9–12 °C, with pH of 7–8.5 and 6.5 mg/l oxygen.</p></tp:treatment-sec><tp:treatment-sec sec-type="Molecular data" id="SECID0EPDAG"><title>Molecular data</title><p><bold>(Fig. <xref ref-type="fig" rid="F5">7</xref>).</bold> Both of the individuals (paratypes) that we analyzed genetically shared an identical haplotype for both COI (GenBank acc. no.: <ext-link xmlns:xlink="http://www.w3.org/1999/xlink" ext-link-type="gen" xlink:href="OM135616" xlink:type="simple">OM135616</ext-link>) and 16S rRNA (GenBank acc. no.: <ext-link xmlns:xlink="http://www.w3.org/1999/xlink" ext-link-type="gen" xlink:href="OM135244" xlink:type="simple">OM135244</ext-link>). The uncorrected genetic p-distances between <italic><tp:taxon-name><tp:taxon-name-part taxon-name-part-type="genus" reg="Erhaia">E.</tp:taxon-name-part><tp:taxon-name-part taxon-name-part-type="species" reg="norbui">norbui</tp:taxon-name-part></tp:taxon-name></italic> sp. nov. vs. <italic><tp:taxon-name><tp:taxon-name-part taxon-name-part-type="genus" reg="Erhaia">E.</tp:taxon-name-part><tp:taxon-name-part taxon-name-part-type="species" reg="jannei">jannei</tp:taxon-name-part></tp:taxon-name></italic> and <italic><tp:taxon-name><tp:taxon-name-part taxon-name-part-type="genus" reg="Erhaia">E.</tp:taxon-name-part><tp:taxon-name-part taxon-name-part-type="species" reg="wangchuki">wangchuki</tp:taxon-name-part></tp:taxon-name></italic> were 3.97% and 5.19%, respectively, for COI, and 1.42% and 1.22%, respectively, for 16S rRNA.</p><fig id="F5" position="float" orientation="portrait"><object-id xmlns:xlink="http://www.w3.org/1999/xlink" content-type="doi" xlink:type="simple">10.3897/zookeys.1085.77900.figure7</object-id><label>Figure 7.</label><caption><p>Maximum likelihood tree reconstructed with RAxML BlackBox (Stamatakis et al. 2008; GTR+G substitution model for each partition and 100 bootstrap replicates) based on the COI and 16S rRNA dataset of <xref ref-type="bibr" rid="B16">Liu et al. (2014)</xref> and Guan et al. (2008), with new data in red. Numbers on branches denote bootstrap values &gt; 50.</p></caption><graphic xmlns:xlink="http://www.w3.org/1999/xlink" xlink:href="zookeys-1085-001-g005.jpg" position="float" orientation="portrait" xlink:type="simple" id="oo_641075.jpg"><uri content-type="original_file" xlink:type="simple">https://binary.pensoft.net/fig/641075</uri></graphic></fig></tp:treatment-sec><tp:treatment-sec sec-type="notes" id="SECID0EOFAG"><title>Notes.</title><p>The three <italic><tp:taxon-name><tp:taxon-name-part taxon-name-part-type="genus" reg="Erhaia">Erhaia</tp:taxon-name-part></tp:taxon-name></italic> species from Bhutan form a highly supported clade, with <italic><tp:taxon-name><tp:taxon-name-part taxon-name-part-type="genus" reg="Erhaia">Erhaia</tp:taxon-name-part></tp:taxon-name></italic> sp. from China as the sister-group. Interestingly, the species called <italic><tp:taxon-name><tp:taxon-name-part taxon-name-part-type="genus" reg="Erhaia">E.</tp:taxon-name-part><tp:taxon-name-part taxon-name-part-type="species" reg="jianouensis">jianouensis</tp:taxon-name-part></tp:taxon-name></italic>, from China, and <italic><tp:taxon-name><tp:taxon-name-part taxon-name-part-type="genus" reg="Akiyoshia">Akiyoshia</tp:taxon-name-part><tp:taxon-name-part taxon-name-part-type="species" reg="kobayashii">kobayashii</tp:taxon-name-part></tp:taxon-name></italic>, from Japan, form the highly supported sister-group of the remaining <italic><tp:taxon-name><tp:taxon-name-part taxon-name-part-type="genus" reg="Erhaia">Erhaia</tp:taxon-name-part></tp:taxon-name></italic> species (see foregoing notes for <italic><tp:taxon-name><tp:taxon-name-part taxon-name-part-type="genus" reg="Erhaia">Erhaia</tp:taxon-name-part></tp:taxon-name></italic>). For additional notes regarding the truncatelloidean gastropods of N. India, Nepal, Bhutan, and S. China, in particular the species of <italic><tp:taxon-name><tp:taxon-name-part taxon-name-part-type="genus" reg="Erhaia">Erhaia</tp:taxon-name-part></tp:taxon-name></italic>, see also <xref ref-type="bibr" rid="B8">Gittenberger et al. (2020)</xref>.</p></tp:treatment-sec><tp:treatment-sec sec-type="etymology" id="SECID0ERHAG"><title>Etymology.</title><p>The epithet <italic>norbui</italic> refers to Mr. Sangay Norbu, who discovered this species.</p></tp:treatment-sec><tp:treatment-sec><!--Section generated to contain objects referenced in tp:taxon-treatment.--><fig id="F2" position="float" orientation="portrait"><object-id xmlns:xlink="http://www.w3.org/1999/xlink" content-type="doi" xlink:type="simple">10.3897/zookeys.1085.77900.figure2</object-id><label>Figure 2.</label><caption><p>Habitat of <italic><tp:taxon-name><tp:taxon-name-part taxon-name-part-type="genus" reg="Erhaia">E.</tp:taxon-name-part><tp:taxon-name-part taxon-name-part-type="species" reg="norbui">norbui</tp:taxon-name-part></tp:taxon-name></italic> sp. nov. at the type locality. Photo by Mr. Sangay Norbu.</p></caption><graphic xmlns:xlink="http://www.w3.org/1999/xlink" xlink:href="zookeys-1085-001-g002.jpg" position="float" orientation="portrait" xlink:type="simple" id="oo_641072.jpg"><uri content-type="original_file" xlink:type="simple">https://binary.pensoft.net/fig/641072</uri></graphic></fig><fig id="F3" position="float" orientation="portrait"><object-id xmlns:xlink="http://www.w3.org/1999/xlink" content-type="doi" xlink:type="simple">10.3897/zookeys.1085.77900.figures3-5</object-id><label>Figures 3–5.</label><caption><p><italic><tp:taxon-name><tp:taxon-name-part taxon-name-part-type="genus" reg="Erhaia">Erhaia</tp:taxon-name-part><tp:taxon-name-part taxon-name-part-type="species" reg="norbui">norbui</tp:taxon-name-part></tp:taxon-name></italic> sp. nov. from the type locality, district Haa, Uesu, Naychu, ca. 2700 m a.s.l. <bold>3</bold> holotype, <named-content xmlns:xlink="http://www.w3.org/1999/xlink" content-type="dwc:institutional_code" xlink:type="simple">NBCB</named-content> 1239 (H = 2.3 mm) and paratypes used for DNA analyses (<bold>4</bold> UGSB 25956, H = 1.5 mm <bold>5</bold> UGSB 25957, H = 1.8 mm). Scale bar: 1 mm.</p></caption><graphic xmlns:xlink="http://www.w3.org/1999/xlink" xlink:href="zookeys-1085-001-g003.jpg" position="float" orientation="portrait" xlink:type="simple" id="oo_641073.jpg"><uri content-type="original_file" xlink:type="simple">https://binary.pensoft.net/fig/641073</uri></graphic></fig><fig id="F4" position="float" orientation="portrait"><object-id xmlns:xlink="http://www.w3.org/1999/xlink" content-type="doi" xlink:type="simple">10.3897/zookeys.1085.77900.figure6</object-id><label>Figure 6.</label><caption><p>Distribution of <italic><tp:taxon-name><tp:taxon-name-part taxon-name-part-type="genus" reg="Erhaia">Erhaia</tp:taxon-name-part></tp:taxon-name></italic> species described for Bhutan. Note that <italic><tp:taxon-name><tp:taxon-name-part taxon-name-part-type="genus" reg="Erhaia">E.</tp:taxon-name-part><tp:taxon-name-part taxon-name-part-type="species" reg="jannei">jannei</tp:taxon-name-part></tp:taxon-name></italic> and <italic><tp:taxon-name><tp:taxon-name-part taxon-name-part-type="genus" reg="Erhaia">E.</tp:taxon-name-part><tp:taxon-name-part taxon-name-part-type="species" reg="pelkiae">pelkiae</tp:taxon-name-part></tp:taxon-name></italic> were found to occur syntopically.</p></caption><graphic xmlns:xlink="http://www.w3.org/1999/xlink" xlink:href="zookeys-1085-001-g004.jpg" position="float" orientation="portrait" xlink:type="simple" id="oo_641074.jpg"><uri content-type="original_file" xlink:type="simple">https://binary.pensoft.net/fig/641074</uri></graphic></fig></tp:treatment-sec><ref-list><ref id="B16"><mixed-citation xmlns:xlink="http://www.w3.org/1999/xlink" xlink:type="simple"><person-group><name name-style="western"><surname>Liu</surname><given-names>L</given-names></name><name name-style="western"><surname>Huo</surname><given-names>G-N</given-names></name><name name-style="western"><surname>He</surname><given-names>H-B</given-names></name><name name-style="western"><surname>Zhou</surname><given-names>B</given-names></name><name name-style="western"><surname>Attwood</surname><given-names>SW</given-names></name></person-group> (<year>2014</year>) A phylogeny for the pomatiopsidae (<tp:taxon-name><tp:taxon-name-part taxon-name-part-type="class">Gastropoda</tp:taxon-name-part></tp:taxon-name>: <tp:taxon-name><tp:taxon-name-part taxon-name-part-type="superfamily">Rissooidea</tp:taxon-name-part></tp:taxon-name>): a resource for taxonomic, parasitological and biodiversity studies. BMC Evolutionary Biology 14: e29. <ext-link xlink:type="simple" ext-link-type="doi" xlink:href="10.1186/1471-2148-14-29">https://doi.org/10.1186/1471-2148-14-29</ext-link></mixed-citation></ref><ref id="B8"><mixed-citation xmlns:xlink="http://www.w3.org/1999/xlink" xlink:type="simple"><person-group><name name-style="western"><surname>Gittenberger</surname><given-names>E</given-names></name><name name-style="western"><surname>Leda</surname><given-names>P</given-names></name><name name-style="western"><surname>Wangchuck</surname><given-names>J</given-names></name><name name-style="western"><surname>Gyeltshen</surname><given-names>C</given-names></name><name name-style="western"><surname>Stelbrink</surname><given-names>B</given-names></name></person-group> (<year>2020</year>) <article-title>The genera <italic><tp:taxon-name><tp:taxon-name-part taxon-name-part-type="genus">Erhaia</tp:taxon-name-part></tp:taxon-name></italic> and <italic><tp:taxon-name><tp:taxon-name-part taxon-name-part-type="genus">Tricula</tp:taxon-name-part></tp:taxon-name></italic> (<tp:taxon-name><tp:taxon-name-part taxon-name-part-type="class">Gastropoda</tp:taxon-name-part></tp:taxon-name>, <tp:taxon-name><tp:taxon-name-part taxon-name-part-type="superfamily">Rissooidea</tp:taxon-name-part></tp:taxon-name>, <tp:taxon-name><tp:taxon-name-part taxon-name-part-type="family">Amnicolidae</tp:taxon-name-part></tp:taxon-name> and <tp:taxon-name><tp:taxon-name-part taxon-name-part-type="family">Pomatiopsidae</tp:taxon-name-part></tp:taxon-name>) in Bhutan and elsewhere in the eastern Himalaya.</article-title><source>ZooKeys</source><volume>929</volume>: <fpage>1</fpage>–<lpage>17</lpage>. <ext-link xlink:type="simple" ext-link-type="doi" xlink:href="10.3897/zookeys.929.49987">https://doi.org/10.3897/zookeys.929.49987</ext-link></mixed-citation></ref></ref-list></tp:taxon-treatment>
